# Supplementary material for: 6-Gingerol Ameliorates Adiposity and Inflammation in Adipose Tissue in High Fat Diet-Induced Obese Mice: Association with Regulating of Adipokines
Source: Nutrients. 2023 Aug 4;15(15):3457. doi: 10.3390/nu15153457 (PMC10421254; doi:10.3390/nu15153457)
Supplement: Supplementary file 1 [file nutrients-15-03457-s001.zip]

Archive with 1 entries (1 files):
- nutrients-2534968-supplementary.pdf
